# Supplementary material for: Reshaping the Battlefield: Reprogramming the Melanoma Tumour Microenvironment (TME) by Anti-CTLA-4, Anti-PD-1, and Anti-PD-L1 Monotherapy and Combination Therapy: A Systematic Review and Meta-Analysis of Preclinical and Clinical Evidence
Source: Cells. 2026 Jun 29;15(13):1182. doi: 10.3390/cells15131182 (PMC13359709; doi:10.3390/cells15131182)
Supplement: Supplementary file 1 [file cells-15-01182-s001.zip]

Archive with 3 entries (3 files):
- 1. KARAKOUSIS- SUPPLEMENTARY FILE S1- PROSPERO_CRD420261374242.pdf
- 2. KARAKOUSIS- SUPPLEMENTARY FILE S2- PRISMA CHECKLIST.pdf
- 3. KARAKOUSIS- SUPPLEMENTARY TABLES.pdf
